# Supplementary material for: Chemical Intolerance Is Associated with Autism Spectrum and Attention Deficit Disorders: A Five-Country Cross-National Replication Analysis
Source: J Xenobiot. 2026 Jan 1;16(1):5. doi: 10.3390/jox16010005 (PMC12821635; doi:10.3390/jox16010005)
Supplement: Supplementary file 1 [file jox-16-00005-s001.zip]

Archive with 1 entries (1 files):
- jox-3983625-supplementary.pdf
